# Supplementary material for: Developmental and Functional Brain Impairment in Offspring from Preeclampsia-Like Rats
Source: Mol Neurobiol. 2015 Jan 10;53(2):1009–19. doi: 10.1007/s12035-014-9060-7 (PMC4752589; doi:10.1007/s12035-014-9060-7)
Supplement: Supplementary file 3 — (XLS 16 kb) [file 12035_2014_9060_MOESM2_ESM.xls]

## Sheet: Sheet2
Supplemental Table1. Primary and secondary antibodies used in this paper
Name of primary antibody	Species&Dilution	Source.
activated cleavage caspase3	Rabbit,1:200	CST,9661
phospho-Histone3	Mouse,1:500	Upstate,06-570
BrdU	Mouse,1:200	Millipore,MAB3510
Nestin	Mouse,1:200	Millipore,MAB353
Tuj1	Rabbit,1:1000	Sigma,T2200
Ctip2	Rat, 1:200	Abcam,162080
Tbr1	Rabbit, 1:200	Abcam,162082
GFAP	Rabbit, 1:500	Millipore,AB1540
NeuN	Mouse, 1:200	Millipore,MAB377
488-Alexa goat anti rabbit	Goat,1:1000	Invitrogen,A-11034
488-Alexa goat anti mouse	Goat,1:1000	Invitrogen,A-11029
546-Alexa goat anti rabbit	Goat,1:1000	Invitrogen, A-11037
488-Alexa donkey anti rat	Donkey,1:1000	Invitrogen, A-21208
