# Supplementary material for: Developmental and Functional Brain Impairment in Offspring from Preeclampsia-Like Rats
Source: Mol Neurobiol. 2015 Jan 10;53(2):1009–19. doi: 10.1007/s12035-014-9060-7 (PMC4752589; doi:10.1007/s12035-014-9060-7)
Supplement: Supplementary file 4 — (XLS 24 kb) [file 12035_2014_9060_MOESM3_ESM.xls]

## Sheet: Sheet1
Supplemental Table2. Primers applied in this paper
Name of primers	Sequences of primers	Length of products
Fgf2	GCGACCCACACGTCAAACTA	200bp
	CCGTCCATCTTCCTTCATAGC
Creb	AACTGGCAGACCTCGGAAAGAA	200bp
	CTGGCGCCGCAAAAACTTA
Ep300	ACTGCTGTGGCAGAAAGTTGGA	200bp
	GCTCTCCCCTTGGATTTCATT
Lif1	GGCAACCTCATGAACCAGAT	200bp
	CCGATACAGCTCGACCAACT
Dcx	ACTCTATACCCTTGATGGAAAGCA	200bp
	CCAAAGAAATCATGGAGACAGGT
Bdnf	AAGTCACACCAAGTGGTGGGC	200bp
	GGATGGTCATCACTCTTCTCACCT
Gapdh	CATGGACTGTGGTCATGAGCC	200bp
	CTTCACCACCATGGAGAAGGC
